# Supplementary material for: SPINK2 Protein Expression Is an Independent Adverse Prognostic Marker in AML and Is Potentially Implicated in the Regulation of Ferroptosis and Immune Response
Source: Int J Mol Sci. 2023 Jun 2;24(11):9696. doi: 10.3390/ijms24119696 (PMC10253579; doi:10.3390/ijms24119696)
Supplement: Supplementary file 1 [file ijms-24-09696-s001.zip]

Archive with 2 entries (2 files):
- Manuscript_SPINK2_supplementary tables.xlsx
- Supplementary_edited_02-06-2023.pdf
