# Supplementary material for: SPINK2 Protein Expression Is an Independent Adverse Prognostic Marker in AML and Is Potentially Implicated in the Regulation of Ferroptosis and Immune Response
Source: Int J Mol Sci. 2023 Jun 2;24(11):9696. doi: 10.3390/ijms24119696 (PMC10253579; doi:10.3390/ijms24119696)
Supplement: Supplementary file 1 [file ijms-24-09696-s001.zip › Manuscript_SPINK2_supplementary tables.xlsx]

## Sheet: Table S1
Characteristic	Value
Age
Range (median), yrs.	18-86 (52)
Gender: Male (%)	89 (52%)
Female (%)	83 (48%)
BM Blast %,
Range (median)	11-98 (69)
WBC count, x109/L
Range (median)	0.9-517 (24.5)
AML type
De novo AML (%)	156 (90.8%)
secondary/therapy-related AML (%)	16 (9.2%)
FAB subtype
M0	5 (2.9%)
M1	32 (18.6%)
M2	25 (14.5%)
M4 (incl. M4Eo)	24 (14.0%)
M5	27 (15.7%)
M6	3 (1.7%)
Unclassified	56 (32.6%)
Cytogenetics subgroups
Normal (%)	96 (55.8%)
Abnormal (%)	73 (42.4%)
Unknown (%)	3 (1.7%)
MRC Cytogenetic Risk Category
Favorable (%)	24 (14.0%)
Intermediate (%)	125 (72.7%)
Adverse (%)	20 (11.6%)
Unknown (%)	3 (1.7%)
Primary induction therapy
Standard (Daunorubicin + cytarabine, ‘3+7’)	152 (88.4%)
Others	14 (8.1%)
No treatment/unknown	6 (3.5%)
Allogeneic Stem cell transplantation (allo-SCT)
Yes (%)	41/172 (23.8%)
At CR (%)	20/41 (48.8%)
At relapse post-CR (%)	18/41 (43.9%)
In primary refractory status (%)	3/41 (7.3%)
No (%)	131/172 (76.2%)
Mutations
FLT3-ITD	47 (27.3%)
NPM1	47 (27.3%)
CEBPA
Double (%), single (%)	15 (9.8%), 12 (9.2%)
In-frame bZIP mutation (%)	20 (11.6%)
DNMT3A	44 (25.6%)
Supplementary Table S1. Baseline characteristics of the 172 adult AML patients of the PWH cohort
Abbreviations: BM, bone marrow; WBC, white blood cell; FAB, French-American-British classification;
MRC, Medical Research Council classification; CR, complete remission; ITD, internal tandem duplication; bZIP, basic leucine zipper domain.

## Sheet: Table S2
Cut-off	Median survival	5-yr survival, %	Logrank Hazard Ratio	Logrank
	(SPINK2high vs. SPINK2low)	(SPINK2low vs. SPINK2high)	(95% C.I.)	P-value
q4 vs. q3-q2-q1	OS: 15.5 vs. 28 months	OS: 44.5 vs. 26.3	HR: 1.749 (0.998 – 3.066)	0.019
	EFS: 9.5 vs. 14 months	EFS: 30.8 vs. 21.1	HR: 1.581 (0.942 – 2.654)	0.0397
q4-q3 vs. q2-q1	OS: 15 vs. 74 months	OS: 51.2 vs 25.3	HR: 2.064 (1.309 – 3.255)	0.0007
	EFS: 8 vs. 18 months	EFS: 37.2 vs. 16.6	HR: 1.966 (1.292 – 2.990)	0.0005
q4-q3-q2 vs. q1	OS: 19 vs. 28 months	OS: 43.1 vs 38.6	HR: 1.348 (0.845 – 2.149)	0.2309
	EFS: 11 vs. 14.5 months	EFS: 33.9 vs. 25.4	HR: 1.293 (0.844 – 1.980)	0.2489
Supplementary Table S2. Determination of SPINK2 IHC cut-off with storngest prognostic implications in the adult AML cohort.
Abbreviations: OS, overall survival; EFS, event-free survival; HR, hazard ratio

## Sheet: Table S3
Mutations &	TCGA-LAML (N=173)			OHSU-BEAT-AML (N=392)			Verhaak (N=417)
Cytogenetics	High SPINK2	Low SPINK2	P value‡	High SPINK2	Low SPINK2	P	High SPINK2	Low SPINK2	P
	n=87	n=86		n=196	n=196	value‡	n=208	n=209	value‡
Mutations
NPM1	31(35.63%)	17(19.77%)	0.027	62(31.6%)	32(16.3%)	0.0006	89(42.8%)	48(23.0%)	<0.0001
FLT3-ITD	25(28.74%)	12(13.95%)	0.025	59(30.1%)	28(14.3%)	0.0002	81(38.9%)	36(17.2%)	<0.0001
DNMT3A	28(32.18%)	15(17.44%)	0.034	54(27.6%)	28(14.3%)	0.002	N/A	N/A	N/A
NPM1+/DNMT3A+	8(9.2%)	5(5.8%)	0.57	13(6.6%)	5(2.6%)	0.089	N/A	N/A	N/A
NPM1+/FLT3-ITD+	5(5.8%)	3(3.5%)	0.72	20(10.2%)	8(4.1%)	0.029	49(23.6%)	22(10.5%)	0.0004
NPM1+/FLT3-ITD+/DNMT3A+	8(9.2%)	2(2.3%)	0.099	18(9.2%)	5(2.6%)	0.009	N/A	N/A	N/A
CEBPAdm	1(1.15%)	4(4.65%)	0.211	N/A	N/A	N/A	6(2.9%)	17(8.1%)	0.029
TP53	6(6.9%)	8(9.3%)	0.591	17(8.7%)	18(9.2%)	0.999	N/A	N/A	N/A
RUNX1	11(12.6%)	6(7.0%)	0.307	22(11.2%)	24(12.2%)	0.876	N/A	N/A	N/A
ASXL1	2(2.3%)	1(1.2%)	0.999	11(5.6%)	18(9.2%)	0.247	N/A	N/A	N/A
BCOR	1(1.2%)	0(0.0%)	0.999	11(5.6%)	14(7.1%)	0.68	N/A	N/A	N/A
EZH2	2(2.3%)	1(1.2%)	0.999	2(1.0%)	12(6.1%)	0.011	N/A	N/A	N/A
SF3B1	1(1.2%)	0(0.0%)	0.999	10(5.1%)	10(5.1%)	0.999	N/A	N/A	N/A
SRSF2	0(0.0%)	0(0.0%)	0.999	22(11.2%)	18(9.2%)	0.617	N/A	N/A	N/A
STAG2	5(5.8%)	1(1.2%)	0.211	8(4.1%)	13(6.6%)	0.37	N/A	N/A	N/A
U2AF1	1(1.2%)	6(7.0%)	0.064	9(4.6%)	8(4.1%)	0.999	N/A	N/A	N/A
ZRSR2	N/A	N/A	N/A	5(2.6%)	3(1.5%)	0.724	N/A	N/A	N/A
Cytogenetics#
Normal	47(55.3%)	33(38.8%)	0.045	93(51.7%)	62(35.6%)	0.003	104(55.6%)	75(38.9%)	0.001
t (8;21)	0(0.00%)	7(8.24%)	0.014	0(0.00%)	8(4.6%)	0.003	0(0.0%)	35(18.1%)	<0.0001
inv (16)	3(3.61%)	7(8.24%)	0.329	8(4.4%)	17(9.8%)	0.062	10(5.4%)	23(11.9%)	0.028
Cytogenetic risk$
Favorable	8(9.4%)	24(28.2%)	0.003	N/A	N/A	N/A	11(5.4%)	63(31.0%)	<0.0001
Intermediate	58(68.2%)	43(50.6%)	0.028	N/A	N/A	N/A	146(71.6%)	101(49.8%)	<0.0001
Adverse	19(22.4%)	18(21.2%)	>0.99	N/A	N/A	N/A	47(23.0%)	39(19.2%)	0.396
ELN2022 risk*
Favorable	23(26.4%)	41/85(48.2%)	0.004	N/A	N/A	N/A	N/A	N/A	N/A
Intermediate	33(37.9%)	15/85(17.5%)	0.004	N/A	N/A	N/A	N/A	N/A	N/A
Adverse	31(35.6%)	29/85(34.1%)	0.87	N/A	N/A	N/A	N/A	N/A	N/A
Supplementary table S3. Correlation of SPINK2 mRNA overexpression with recurrent AML mutations and cytogenetic aberrations in 3 independent adult AML cohorts
Dichotimization into high and low SPINK2 was done by median SPINK2 mRNA expression
‡P-value calculate by Fisher’s exact test
#Cytogenetic status was available for only 170 patients in the TCGA-LAML cohort, 354 patients in the OHSU-BEAT-AML cohort and 380 patients in the Verhaak cohort.
$Cytogenetic risk was defined by the authors of the respective studies, and was available for only 170 patients in the TCGA-LAML cohort and 407 patients in the Verhaak cohort.
*ELN2022 risk could only be determined for 172 patients of the TCGA-LAML cohort.
Abbreviations: ITD – internal tandem duplication, dm – double mutation, N/A – data not available

## Sheet: Table S4
Characteristic	PWH cohort (N=37)	Additional cohort (N=77)
Age
Range (median), yrs.	20-59 (47)	18-60 (45)
Gender: Male (%)	22 (59.5%)	36 (46.8%)
Female (%)	15 (40.5%)	41 (53.2%)
Cytogenetics subgroups
Normal (%)	19 (51.4%)	37 (48.1%)
Abnormal (%)	17 (45.9%)	39 (50.6%)
Unknown (%)	1 (2.7%)	1 (1.3%)
Response to therapy
CR1 (%)	25 (67.6%)	67 (87%)
NR1 (%)	12 (32.4%)	10 (13%)
Relapse‡ (%)	18/25 (72.0%)	25/67 (37.3%)
SCT timepoint
At CR1 (%)	19 (51.4%)	63 (81.8%)
At relapse post-CR1 (%)	15 (40.5%)	14 (18.2%)
Median follow-up after SCT
Range (median), months.	1-135 (27)	1-114 (47)
Supplementary Table S4. Baseline characteristics of combined transplant cohort (N=114) for analysis of SPINK2 & SCT outcomes.
The table displays separately the baseline characteristics of our own (PWH) transplant cohort (N=37) and the additional cohort (N=77) recruited from partner hospitals. It must be noted, however, that all patients were transplanted at the same center (Queen Mary Hospital, Hong Kong).
‡ Relapse rates were calculated only for patients who achieved CR.
Abbreviations: CR1, complete remission at 1st induction; NR1, non-responsive at 1st induction

## Sheet: Table S5A
Factor	Univariate analysis for OS, N=125‡				Univariate analysis for EFS, N=125‡
	P-value$#	HR$	95.0% CI for HR$		P-value$#	HR$	95.0% CI for HR$
			Lower	Upper			Lower	Upper
Age≥60 yrs	0.019	1.96	1.081	3.363	0.053	1.716	0.959	2.887
SPINK2high	<0.001	2.312	1.45	3.71	<0.001	2.127	1.393	3.251
CR1	<0.001	0.351	0.218	0.562	<0.001	0.344	0.225	0.527
SCT in CR1	0.004	0.124	0.02	0.395	0.001	0.193	0.059	0.463
WBC	0.95	1	0.997	1.003	0.934	1	0.997	1.003
DNMT3A	0.028	1.711	1.047	2.745	0.037	1.595	1.017	2.455
NRAS	0.054	0.463	0.193	0.943	0.712	0.897	0.486	1.538
KRAS	0.343	0.644	0.226	1.445	0.22	0.595	0.231	1.253
IDH1	0.273	0.569	0.173	1.374	0.447	0.725	0.282	1.526
IDH2	0.009	2.247	1.178	3.971	0.047	1.821	0.962	3.176
NPM1+/ DNMT3A+	0.499	1.217	0.664	2.092	0.752	1.087	0.628	1.784
NPM1+/ FLT3-ITD+	0.444	1.237	0.697	2.086	0.716	1.095	0.655	1.756
NPM1+/ FLT3-ITD+/ DNMT3A+	0.581	1.207	0.582	2.248	0.482	1.236	0.655	2.149
ELN2022 favorable risk	<0.001	0.343	0.194	0.577	<0.001	0.42	0.26	0.66
ELN2022 intermediate risk	0.041	1.361	1.013	2.6	0.052	1.523	0.99	2.322
ELN2022 adverse risk	0.01	1.928	1.149	3.142	0.015	1.796	1.104	2.837
Supplementary Table S5A. Univariate survival analysis for OS & EFS in the PWH adult AML cohort.
$P-value, Hazard ratio (HR) with 95% CI calculated using Cox regression survival analysis
#P-values of significant associations (P<0.05) are highlighted with bold font, and were incorporated into multivariate analyses
‡Only those patients were included who had complete cytogenetic and mutational data which allowed for assignment to an ELN 2022 risk category
CR1, Complete remission at 1st induction; SCT, Stem cell transplantation; WBC, white blood cell count; ELN, European LeukemiaNet

## Sheet: Table S5B
Factor	Univariate analysis for RFS*, N=108‡
	P-value$#	HR$	95.0% CI for HR$
			Lower	Upper
Age≥60 yrs	0.781	0.878	0.306	1.99
SPINK2high	0.009	1.955	1.176	3.232
CR1	0.113	0.639	0.374	1.136
SCT in CR1	0.002	0.109	0.018	0.349
WBC	0.757	1.001	0.997	1.004
DNMT3A	0.03	1.792	1.039	3
NRAS	0.6	1.184	0.601	2.151
KRAS	0.402	0.676	0.236	1.53
IDH1	0.684	0.827	0.288	1.872
IDH2	0.615	1.243	0.478	2.668
NPM1+/ DNMT3A+	0.094	1.629	0.893	2.822
NPM1+/ FLT3-ITD+	0.719	1.116	0.592	1.97
NPM1+/ FLT3-ITD+/ DNMT3A+	0.034	1.984	1.006	3.608
ELN2022 favorable risk	0.002	0.421	0.24	0.711
ELN2022 intermediate risk	0.24	1.363	0.802	2.266
ELN2022 adverse risk	0.006	2.175	1.229	3.712
Supplementary Table S5B. Univariate survival analysis for RFS in the PWH adult AML cohort.
$P-value, Hazard ratio (HR) with 95% CI calculated using Cox regression survival analysis
#P-values of significant associations (P<0.05) are highlighted with bold font, and were incorporated into multivariate analyses
‡Only those patients were included who had complete cytogenetic and mutational data which allowed for assignment to an ELN 2022 risk category
*For RFS, only patients who had achieved complete remission were included into the analysis
CR1, Complete remission at 1st induction; SCT, Stem cell transplantation; WBC, white blood cell count; ELN, European LeukemiaNet

## Sheet: Table S6
Factor	Univariate				Multivariate
	P-value$	HR$	95.0% CI for HR$		P-value#	HR#	95.0% CI for HR#
			Lower	Upper			Lower	Upper
Age>60 yrs	0.002	2.016	1.275	3.135	0.002	2.074	1.307	3.329
High SPINK2	0.005	1.859	1.209	2.892	0.054	1.547	0.997	2.425
WBC > 16	0.375	0.821	0.527	1.264	/	/	/	/
DNMT3A	0.026	1.703	1.051	2.688	0.01	1.914	1.156	3.099
ELN2022 favorable risk	<0.001	0.318	0.187	0.518	/	/	/	/
ELN2022 intermediate risk	0.01	1.783	1.136	2.763	/	/	/	/
ELN2022 adverse risk	0.008	1.823	1.161	2.819	0.007	1.88	1.181	2.951
Receipt of SCT	0.32	0.802	0.519	1.239	/	/	/	/
Supplementary Table S6. Univariate & multivariate survival analysis for OS in the TCGA-LAML cohort.
$P-value, Hazard ratio (HR) with 95% CI calculated using Cox regression survival analysis
#P-value and Hazard ratio (HR) of the multivariate Cox regression analysis
WBC, white blood cell count; SCT, stem cell transplantation; ELN, European LeukemiaNet

## Sheet: Table S7
Predictor	Whole, N=115			Intermediate-risk (IR), N=74			Normal karyotype (NK), N=61
	HR$	95% CI$	P-value	HR$	95% CI$	P-value$	HR$	95% CI$	P-value$
SPINK2	1.246	0.7625 - 2.055	0.383	1.921	1.057 - 3.582	0.035	2.125	1.096 - 4.256	0.028
LSC17 score (Ng et al) 1	2.347	1.437 - 3.862	<0.001	1.738	0.981 - 3.108	0.059	1.486	0.785 - 2.816	0.221
SPINK2	1.752	1.133 - 2.738	0.012	2.109	1.201 - 3.823	0.011	2.115	1.119 - 4.157	0.024
Gentles et al 2	0.691	0.439 - 1.072	0.104	0.608	0.352 - 1.050	0.073	0.584	0.315 - 1.090	0.088
SPINK2	1.854	1.204 - 2.888	0.006	2.413	1.391 - 4.326	0.002	2.46	1.336 - 4.727	0.005
Eppert et al 3	1.035	0.674 - 1.592	0.8745	0.897	0.523 - 1.526	0.69	0.929	0.504 - 1.681	0.8097
Supplementary Table S7. Multivariate pairwise Cox analysis for OS in the TCGA-LAML cohort comparing SPINK2 expression and published LSC gene expression signatures
$P-value, Hazard ratio (HR) with 95% CI calculated using Cox regression analysis
1S.W.K. Ng, A. Mitchell, J.A. Kennedy, et. al '"A 17-gene stemness score for rapid determination of risk in acute leukaemia," Nature, vol. 540, no. 7633, pp. 433-437.
2 A.J. Gentles, S.K. Plevritis, R. Majeti and A.A. Alizadeh, '"Association of a leukemic stem cell gene expression signature with clinical outcomes in acute myeloid leukemia," JAMA, vol. 304, no. 24, Dec 22, pp. 2706-2715.
3 K. Eppert, K. Takenaka, E.R. Lechman, et. al '"Stem cell gene expression programs influence clinical outcome in human leukemia," Nat.Med., vol. 17, no. 9, pp. 1086-1093.

## Sheet: Table S8
Characteristic	Value
Age
Range (median), yrs.	0.25-18 (11)
Gender: Male (%)	37 (61%)
Female (%)	24 (39%)
WBC count, x109/L
Range (median)	0.7-352 (15.4)
Cytogenetic Risk Category
Favorable (%)	20 (32.8%)
Intermediate (%)	26 (42.6%)
Adverse (%)	15 (24.6%)
Treatment Protocol
AML96	15 (24.6%)
AML2004	30 (49.2%)
AML2012	14 (23.0%)
Others	2 (3.3%)
Allo-SCT
Yes (%)	11 (18.0%)
No (%)	50 (82.0%)
Mutations
FLT3-ITD	5 (8.2%)
NPM1	2 (3.3%)
CEBPA	5 (8.2%)
DNMT3A	2 (3.3%)
Supplementary Table S8. Baeline characteristics of the 61 pediatric AML patients of the PWH cohort
Abbreviations: WBC, white blood cell; FAB, French-American-British classification;
Allo-SCT, Allogeneic stem cell transplantation; ITD, internal tandem duplication

## Sheet: Table S9
Factor	High SPINK2	Low SPINK2	P-value‡
	N=19	N=42
Age	10.87	11.1	0.78
Sex
male	0.526	0.6429	0.41
female	0.474	0.3571
WBC (x109/L)	25.8	12.1	0.42
Cytogenetic risk
Favorable	0.105	0.429	0.018
Intermediate	0.737	0.286	0.002
Adverse	0.158	0.286	0.35
Mutations
NPM1	0.0526	0.0244	0.54
FLT3-ITD	0.211	0.0244	0.03
FLT3-PM	0	0.0244	0.99
NRAS	0.1579	0.1707	0.99
KRAS	0.1053	0.0732	0.65
CEBPA	0.0526	0.0244	0.54
DNMT3A	0.0526	0.0244	0.54
WT1	0.2105	0.122	0.45
KIT	0	0.0976	0.3
PTPN11	0.1053	0.0732	0.65
Therapy response
CR1	0.6316	0.6905	0.77
CR	0.895	0.929	0.64
1yr-relapse rate	0.529	0.216	0.001
2yr-relapse rate	0.765	0.332	0.001
Supplementary Table S9. Correlation of clinicopathological characteristics and therapy response of the pediatric AML cohort with SPINK2 mRNA expression
Dichotomization into high and low SPINK2 groups was done by the 70th percentile (Supplementary figure S7A)
‡P-value calculate by Fisher’s exact test, and significant associations highlighted in bold
Abbreviations: ITD – internal tandem duplication, dm – double mutation, CR1 – complete response at 1st induction, CR- complete response at any time

[truncated: 5 more sheets: Table S10, Table S11, Table S12, Table S13, Table S14]
